# Supplementary material for: Prognostic value and immunological characteristics of a novel cuproptosis-related long noncoding RNAs risk signature in kidney renal clear cell carcinoma
Source: Front Genet. 2022 Nov 3;13:1009555. doi: 10.3389/fgene.2022.1009555 (PMC9669974; doi:10.3389/fgene.2022.1009555)
Supplement: Supplementary file 1 [file Table1.XLS]

SNHG3
AC245014.3
AC006033.2
DLEU1
STX18-AS1
AC084036.1
AC242426.2
AL020996.1
AC092718.3
AC012254.3
AC023355.1
KIF9-AS1
AC023158.2
AL137782.1
AC040160.1
NFE4
OIP5-AS1
BAALC-AS1
AL035661.1
AC105339.2
AC020978.4
HCG14
AL162377.1
PRR34-AS1
AC008124.1
AC093726.2
AC015726.1
BAALC-AS2
AC005014.2
AL359921.2
AL591468.1
NORAD
AL354760.1
PICSAR
LINC01187
AC011523.1
AC004817.2
AC078842.1
AC009570.1
NPTN-IT1
AC068768.1
AC010168.1
KLHL7-DT
AC010969.2
MYOSLID
UBL7-AS1
AL355312.3
AC108471.2
AC025154.2
FAM111A-DT
AC124312.5
AC067838.1
CTBP1-DT
SMC5-AS1
AL161782.1
RBM26-AS1
FOXD2-AS1
AC005586.1
AC069224.1
STX17-AS1
UCKL1-AS1
ZKSCAN7-AS1
AC017100.1
AC253536.3
AL121906.2
FAM198B-AS1
LINC00271
AL133297.2
AC080038.1
AC108010.1
AC026992.2
AC036214.2
AC012313.5
COLCA1
RAB11B-AS1
DHRS4-AS1
UGDH-AS1
LINC00909
RAP2C-AS1
AL353804.1
Z93930.2
SAMD12-AS1
LINC02185
LINC00863
AC138696.2
ATP6V0E2-AS1
SNHG9
AC073896.4
FGD5-AS1
AL049555.1
AC007637.1
AC116351.1
AC008736.1
AL031123.1
LINC02175
AC004039.1
ACAP2-IT1
U91328.1
AC022509.3
AC123768.2
ZNF503-AS2
HHLA3
Z82185.1
SIAH2-AS1
AC009486.1
AC002091.1
BX537318.1
AL583856.2
AC015849.4
AC016747.2
AL359710.1
AC007365.1
AC005034.3
EIF3J-DT
AC007541.1
AP000766.1
AC008764.6
AC004837.2
AL353699.1
AC005288.1
AL162171.1
MIR210HG
LHFPL3-AS2
AC124242.1
AC074029.3
AL122035.1
LINC00472
AC040169.1
SAP30L-AS1
AC104596.1
PART1
SNHG15
AC105094.2
FLJ20021
ZRANB2-AS1
AL356124.1
Z68871.1
AC116407.1
AC010776.3
AC114980.1
AC006042.3
AC103760.1
NCOA7-AS1
AC016355.1
AC010997.3
LINC02568
AL731533.2
AL359715.3
AL035448.1
AC004492.1
RNF217-AS1
AL162231.2
MIR4435-2HG
AL450326.1
HCG25
AC006058.3
AC011825.4
PCOTH
LINC00882
AC103563.7
AC055720.2
AC103563.2
HOXB-AS2
AC093627.5
AC068338.2
AC090559.1
AC118345.1
AL118556.1
AC009171.2
AC040977.1
RBM15-AS1
AP003486.1
AC004943.2
AC068580.3
LINC01214
MIR100HG
MPPED2-AS1
AC120498.4
AL450263.1
AC004817.3
LINC00645
SRP14-AS1
AC021483.2
MAGI2-AS3
AL391832.3
AC092123.1
IQCH-AS1
AC007098.1
AC017104.1
AP001372.1
LINC01003
AP001636.3
AC009961.3
LINC02446
AC114811.2
AL158212.3
ARAP1-AS2
AC016866.1
AC019197.1
AC024075.1
AP001033.2
AC008915.2
MID1IP1-AS1
LINC00630
LINC01150
ITGA9-AS1
AL359962.2
AC133552.5
AC004816.1
TAF1A-AS1
AC009902.2
LINC01213
AC116312.1
AC108860.2
AC021087.3
AC146944.2
AC011379.2
AP000282.1
AC073869.1
AC025271.2
LINC02207
AL135818.2
CA3-AS1
AC007405.3
USP3-AS1
LINC02285
AC254633.1
AC144831.1
LINC00471
AC005261.3
AC091212.1
AL022323.1
LINC01768
AC087071.2
ZNF793-AS1
AC026401.3
AC007342.4
AL161785.1
GTF3C2-AS1
AC069234.1
LINC00641
AC008669.1
AL133355.1
LINC00265
AL121672.1
SNHG6
AL031710.1
GAS6-DT
AC108673.3
LINC01415
AL031726.1
AC005281.1
RHOXF1-AS1
AL139274.2
AC116036.2
AC005291.2
AC006059.1
AC073896.3
AC009053.3
AP006287.2
AP000787.1
AC124067.2
LINC00571
MRPS30-DT
LINC02154
KRTAP5-AS1
AL138756.1
AC011899.2
INSYN1-AS1
EIF1B-AS1
ATP1A1-AS1
AL355338.1
AC006942.1
LINC02572
AF111167.2
AL137186.2
MANCR
ERVE-1
PAXIP1-AS2
GATA2-AS1
AC079322.1
AC125494.2
AC147067.1
ARF4-AS1
AC092634.4
AC061961.1
MORF4L2-AS1
AC010333.2
AC005332.5
AL356740.1
SGMS1-AS1
AC011481.1
AC004918.3
SNRK-AS1
ARRDC3-AS1
AC012181.2
AC017076.1
AC012555.1
AC010618.3
AL035071.1
AL078644.1
RGMB-AS1
AC008957.1
AC112220.2
AC013472.2
AC092164.1
AC018647.2
HOXB-AS3
AC018521.6
BACE1-AS
APCDD1L-DT
AL161630.1
LINC02432
AL359541.1
PLBD1-AS1
BDNF-AS
AC090061.1
AC016705.2
ST3GAL6-AS1
AC008770.3
LINC01285
AL450384.2
AC092802.2
AC092651.2
SDCBP2-AS1
AC005034.5
KTN1-AS1
LINC00588
AC104984.4
AL049840.3
AL512363.1
AC004825.2
AC022007.1
AC078850.2
ST3GAL5-AS1
AC011912.1
AC023158.1
LINC00623
AL118522.1
CEP83-DT
AC098484.1
ITFG1-AS1
AC108449.2
AC106791.1
AL135999.3
AC025917.1
OXCT1-AS1
AC092422.1
AC112721.2
AC090198.1
AL161457.2
AC002128.2
AC022272.1
AC124312.3
AC087286.2
AC009041.2
UBAC2-AS1
LINC01671
AL138921.2
LINC00323
AC130324.1
SCAMP1-AS1
AL139393.2
AC099850.1
AC040174.1
LINC01230
AL606834.1
AC073569.2
AC008691.1
AC006445.2
AL161668.4
AC243960.3
AC016957.2
AC145098.1
AL161729.1
AL731569.1
AC139530.1
AC027644.3
AP000866.1
MYCBP2-AS1
EMX2OS
AL049796.1
LINC02027
AC097359.2
AC078788.2
AL133215.2
AL731577.2
MINCR
AP003068.2
AC078788.1
GTSE1-DT
AC015922.2
AC020913.3
AC005696.1
AP002812.5
AC004485.1
BTG3-AS1
AL161935.3
LINC01489
AP001486.2
LINC00663
LINC01802
U62317.2
C15orf56
AP001350.1
FALEC
NNT-AS1
LINC01507
TGFB2-AS1
SBF2-AS1
AC016727.1
AL049840.2
AC007996.1
ZNF582-AS1
AL157911.1
AC093227.1
AGAP2-AS1
SNHG14
AL353152.1
AC011374.2
SNHG8
LINC01543
RUNDC3A-AS1
DNAJC3-DT
FAM160A1-DT
LINC01711
AC004112.1
AC016590.2
AC010205.1
AC011815.1
AC073569.1
AC091965.1
AC104779.1
LINC01801
AC083843.2
AC040174.2
LINC02343
AC120114.1
AC148477.4
CYTOR
LINC01094
AC008966.1
MIR99AHG
AC011477.3
AC096642.1
AC090515.2
SENCR
AC107027.3
RAD21-AS1
AC010776.2
AC006160.1
AC006213.5
SLC25A5-AS1
AC079949.1
AC073046.1
AL109947.1
LMO7-AS1
AC108693.2
AC099850.3
SNHG11
AC018752.1
AL133371.2
AP000894.4
LINC01376
AC079848.1
SOX9-AS1
MCF2L-AS1
LINC02195
MIR646HG
AC092614.1
AC002064.2
AC093904.2
LINC01612
AC103923.1
UFL1-AS1
AC010733.1
AL035530.1
LINC00941
AC007728.2
AP000757.1
AC025682.1
LBX2-AS1
AC005332.6
LINC01011
LYPLAL1-DT
AC079921.2
AC124312.2
AL442663.3
AC034236.3
LINC00886
MIR600HG
AC060766.6
ZBTB20-AS4
DNAJC27-AS1
ZNF710-AS1
AC026992.1
LINC01220
AC009093.4
WDFY3-AS2
AC099552.3
MIS18A-AS1
AP001372.2
MHENCR
AC006547.1
AC138305.1
LINC00460
AF127936.1
AL049838.1
GNG12-AS1
AL359915.1
B4GALT1-AS1
Z93403.1
AL035071.2
VLDLR-AS1
LINC02298
OTUD6B-AS1
AC000120.1
SUCLG2-AS1
AC025871.2
THRB-AS1
AC005225.2
C21orf62-AS1
AC007342.5
AC002091.2
AC104958.2
